# Supplementary material for: Potentially Toxic Metals in the High-Biomass Non-Hyperaccumulating Plant Amaranthus viridis: Human Health Risks and Phytoremediation Potentials
Source: Biology (Basel). 2022 Mar 1;11(3):389. doi: 10.3390/biology11030389 (PMC8945204; doi:10.3390/biology11030389)
Supplement: Supplementary file 1 [file biology-11-00389-s001.zip]

Archive with 1 entries (1 files):
- biology-1421844-supplementary.pdf
